# Supplementary material for: Generation of an expandable intermediate mesoderm restricted progenitor cell line from human pluripotent stem cells
Source: eLife. 2015 Nov 10;4:e08413. doi: 10.7554/eLife.08413 (PMC4631902; doi:10.7554/eLife.08413)
Supplement: Supplementary file 2. — This file provides the complete RNA-seq data set of MP cells at passage 10. Column A provides gene names. Values in column B are RPKM. DOI: http://dx.doi.org/10.7554/eLife.08413.027 [file elife08413s002.xlsx]

## Sheet: MP-only
GENE	RPKM
ACTG1	2611.22		6763	genes ≥10
ACTB	2057.01		5744	genes ≥1, <10
TMSB4X	1857.44		4281	genes >0, <1
TMSB10	1723.77		4742	genes = 0
GJA1	1449.6		21530	total
KRT8	1320.02		16788	any expression
NCRNA00188	1305.74		12507	1+ reads
GAPDH	1258.32
EEF2	1205.12
TPT1	1171.8
HSPA8	1149.73
APOE	1118.75
UBB	1010.69
LDHB	1010.6
HSP90AB1	944.256
MYL6	896.231
VIM	883.468
PFN1	867.118
PKM2	847.301
YWHAE	844.943
PRDX1	828.271
NGFRAP1	828.247
TERC	805.868
KRT18	804.373
HSP90AA1	798.473
LIN28A	780.159
ENO1	722.574
GNB2L1	685.638
SNRPD2	672.073
UQCRHL	667.016
KRT19	612.713
CALR	592.616
MORF4L2	589.702
FAU	586.653
CFL1	585.908
NTS	573.246
STMN1	557.177
TUBB	550.581
ID3	550.399
HSP90B1	547.928
PPIB	547.824
CRABP2	545.247
CCNG1	541.531
HAS2	520.766
RAN	501.967
SERPINE2	498.261
UQCRH	490.179
WBP5	486.41
TUBA1B	476.03
LAPTM4B	457.586
NDUFS5	456.883
SET	449.669
HSP90AB3P	449.269
SLC16A1	445.082
ITM2C	437.326
MRFAP1	429.19
OAZ1	425.18
APLNR	418.468
BSG	417.456
H2AFZ	405.219
FSTL1	404.795
PDIA4	398.717
PSMB5	398.472
FTL	398.12
CTNNB1	397.512
CALM2	395.311
ERH	389.377
ATP5B	381.384
HMGB2	374.852
NME2	373.633
ATP5A1	372.888
MALAT1	368.985
MIF	368.484
LDHA	365.672
SLC2A3	358.826
PTMA	356.192
NUCKS1	349.99
NACA	341.558
SLC25A3	341.303
TAGLN	340.138
APLP2	338.807
ALDOA	333.798
TCEAL8	330.492
HSPA5	324.493
CD24	322.747
SPARC	320.694
GSTP1	320.371
EIF4A1	318.7
GDI2	317.862
PSAP	315.518
HNRNPF	307.533
RHOA	306.152
ARL6IP1	305.853
TCP1	305.469
ANXA2P2	302.158
CANX	301.185
OSTC	299.385
HMGA1	296.764
PRMT1	296.248
EIF4A2	296.01
NCL	294.712
PRDX2	292.067
HTRA1	292.009
HSPD1	291.914
FN1	285.462
COX4I1	283.129
CDH11	282.816
CSDE1	282.421
EIF2S3	282.263
PARK7	279.965
ARF1	279.958
DUSP6	276.81
CD63	275.233
TUBB2C	274.455
MDK	274.262
TMED2	269.577
PDIA6	267.407
TPM4	267.374
PEBP1	267.117
SNHG8	263.382
SSR2	263.096
ID1	262.988
COX8A	262.502
MYL12A	262.076
EEF1D	260.506
HINT1	259.526
HNRNPH1	258.966
GLO1	256.143
PDIA3P	256.06
TSC22D1	255.223
MARCKS	254.723
EID1	251.772
XRCC6	251.457
FSCN1	251.149
IFITM1	248.338
CLIC4	248.337
PSMA4	246.435
HLA-A	245.745
XRCC5	244.634
SLC25A5	244.437
CLIC1	243.918
APP	243.767
CNN3	243.534
TMBIM6	243.108
H3F3B	242.146
TUBB2B	241.621
EIF4G2	239.275
NPM1	236.821
FAM89A	236.781
DNAJA1	235.857
TOMM20	235.835
PPP1CC	234.189
APEX1	234.134
SERPINH1	232.937
SNRPB	232.918
EIF3E	232.856
PTGES3	232.732
LSM4	232.715
NOP10	232.24
NDUFA13	232.163
CALM3	229.454
CCT5	226.201
SEC11A	225.525
COX7C	225.435
B2M	225.276
P4HB	224.475
WLS	223.346
VCP	219.72
PRDX4	219.483
PCNA-AS1	219.427
SLC38A2	215.254
YWHAQ	215.152
ENC1	215.143
CALU	214.414
SCD	214.407
IDH1	214.112
PFDN5	213.96
BTF3	211.055
CCNB1IP1	210.95
TPI1	210.143
YWHAH	209.214
HMGN1	208.991
CCT3	208.944
MATR3	208.159
ITGB1	207.152
SLC39A10	206.99
TGIF1	206.809
ANKRD1	205.114
TUBA1A	204.93
NUTF2	204.883
COX5B	204.067
DEK	203.39
ERP29	202.786
CCT4	202.162
MSH6	201.968
SURF4	201.86
PRDX6	201.857
OST4	198.926
SRSF3	198.895
PRDX3	198.326
ANXA5	198.247
ILF2	197.284
TMPO	196.091
ATP5J2	195.881
PGK1	195.743
STRAP	195.715
PGRMC1	195.463
PRTG	195.272
CNN2	194.922
KPNB1	194.198
HNRNPK	194.141
MYL12B	192.689
RPN1	191.769
CHCHD2	190.557
CCT7	189.647
EDF1	189.35
PTPLAD1	189.115
HSBP1	187.728
C1QBP	187.382
FLNA	186.854
TKT	186.261
ZNFX1-AS1	186.249
LMNB1	186.009
HDGF	184.964
NEDD8	184.584
FZD7	183.333
CNBP	182.848
PAICS	181.744
AZIN1	180.741
TUBB3	180.709
PSMB1	179.883
CCT2	179.787
RSL24D1	179.353
MARCKSL1	179.321
HNRNPU	179.005
UBC	178.855
COL6A1	178.73
CLTA	178.619
C12orf57	178.187
EEF1G	177.707
SF3B5	177.528
IFITM3	176.578
CCT8	176.396
ATF4	176.138
MAGED2	175.479
HNRNPAB	175.17
SAT1	174.662
H1FX	174.539
G3BP1	173.276
BAMBI	173.017
DBI	172.907
NONO	172.694
NGRN	172.234
TFRC	171.682
TOMM22	171.628
DDX17	171.402
SRSF1	170.616
C19orf43	168.59
NES	167.327
TXNDC5	166.914
SNHG6	166.913
RHOBTB3	166.839
42249	165.902
STARD7	165.861
PPP1CA	165.477
PSMB4	165.375
AP2M1	165.131
SSR3	165.051
SPCS3	164.803
EIF3H	164.195
GPX4	163.643
RANBP1	162.814
TPM2	162.046
FADS1	161.952
CITED2	161.813
DHCR24	161.749
C6orf115	160.973
ROMO1	160.395
CBX3	160.149
MSN	159.919
XPO1	159.195
CTSC	158.809
CDV3	158.653
MAPRE1	158.424
HNRNPA2B1	157.668
EIF3L	157.495
GNAS	157.388
RPSAP58	157.141
TRMT112	157.006
DSTN	156.527
MCL1	156.408
ANP32A	155.747
TUBB2A	155.445
LSM7	155.31
BCAT1	154.648
DYNLL1	153.816
MMADHC	153.612
C6orf48	153.532
UBL5	153.187
EIF4B	153.031
PPM1G	152.997
YWHAB	152.962
ARPC5	152.843
SLC39A1	152.538
MANF	152.318
SF3B1	152.241
DAD1	151.915
SLC39A7	151.827
NDUFB9	151.635
YWHAZ	151.325
HNRNPR	151.143
COX7A2	150.142
LSM3	149.984
SRP9	149.59
PSMA7	149.329
BEX1	149.136
USP22	149.004
PAFAH1B2	148.777
SAR1A	148.684
TNC	148.535
PRDX5	148.533
HNRNPH2	148.508
ENSA	148.456
C3orf58	148.426
TUBA1C	147.564
TOMM5	146.904
NUDT21	146.244
AURKAIP1	146.01
UBE2D3	145.764
FERMT2	145.197
CBX1	145.112
COX7B	144.969
ZNF124	144.692
PSMA2	143.59
CHCHD8	143.551
SC4MOL	143.138
DDX21	142.703
PFN2	142.5
TPM1	142.349
NIPSNAP1	142.059
COX7A2L	141.568
PAIP2	141.274
IVNS1ABP	140.632
PSMB6	140.195
HAPLN1	139.764
LOC647979	139.405
SLC1A5	138.966
PSMD10	138.943
C1orf43	138.934
NASP	138.198
HSPA9	138.027
C14orf2	137.936
ZNF146	137.73
RCN2	137.515
AHCY	137.496
TAF9	137.434
VBP1	137.119
PPP1CB	137.041
GANAB	136.724
STIP1	136.238
PHB2	136.186
DACT1	136.115
SRSF2	135.981
NDUFB5	135.779
CCNB1	135.63
SOD1	135.552
CADM1	135.297
CCND2	135.129
PTBP1	134.892
NCBP2	134.666
MLEC	134.264
HLA-C	134.226
TMED9	134.062
PAR5	134.016
HSPA4	133.936
DDB1	133.878
TOP2A	133.575
ACTR2	133.497
ALPK2	133.427
MYL9	133.417
SAE1	133.214
VAT1	133.169
MTPN	132.833
IER3	132.814
SFRP1	132.744
SSB	132.501
KHDRBS1	132.37
MAD2L1	132.265
NAP1L1	132.105
LAMP1	132.047
RAD21	131.561
CTNNA1	131.538
PCBP1	131.354
GLTSCR2	131.286
MTHFD2	130.963
ARL2,ARL2-SNX15	130.595
H2AFY2	130.429
CCT6A	130.166
ANP32E	129.282
ADH5	129.082
MAZ	129
MMP14	128.992
RTN4	128.978
RHOC	128.932
FBXO22OS	128.851
EIF3A	128.812
PLS3	128.762
PGD	128.529
SNRPN	128.064
42258	127.969
PSMB7	127.881
TMED10	127.772
POLR1D	127.713
SRSF9	127.655
YAP1	127.63
CAND1	127.408
MST4	127.273
FBN2	127.195
HNRNPL	126.456
FEN1	126.177
PTTG1	125.789
SUMO1	125.479
VDAC3	125.421
ATP5H	125.248
CKAP4	125.152
COLEC12	124.746
S100A13	124.659
LOC653653	124.649
THOC4	124.619
SNX3	124.575
TMSB15A	124.425
YWHAG	124.218
KIAA0114	124.036
TXN	123.875
PCNP	123.524
DLL3	123.445
42256	123.306
ACTR3	122.853
PSMD7	122.84
NCOA4	122.163
RCC2	122.006
CMTM6	121.969
LMNB2	121.962
ID4	121.826
EIF5A	121.757
COX6B1	121.41
PODXL	121.282
GYPC	121.233
PCNA	121.206
FKBP8	121.031
PPP2CA	120.92
PHF5A	120.332
NDUFS6	120.088
EIF3B	119.826
HDGFRP3	119.805
MALT1	119.731
GNB1	119.594
G3BP2	119.415
CNTNAP2	118.997
TAGLN2	118.897
CKS2	118.726
GLUL	118.662
CRABP1	118.43
XBP1	118.33
RBMX	118.311
TUBB6	118.248
CFDP1	118.114
SRSF7	118.094
ACLY	118.039
MYH9	117.617
SEC13	117.455
PTP4A2	117.396
TRIM71	117.331
RAP2A	117.309
PABPC1	117.236
DYNLT1	117.176
MPST	117.174
FBL	116.867
TMED7	116.824
ATP6V1G1	116.656
SERBP1	116.026
DDOST	115.947
TRIM28	115.788
NME4	115.777
LIN28B	115.61
DHX15	115.495
ATP5O	115.367
IPO5	115.128
MAGEF1	114.871
SFPQ	114.616
PRKAR1A	114.425
MTCH1	114.229
GNAI2	114.03
NHP2L1	113.606
IMPDH2	113.587
DYNLL2	113.58
CDK4	113.568
DDX3X	113.463
GPX1	113.409
PSAT1	113.365
HNRNPC	113.327
NDUFB11	113.243
SRP14	113.222
GALNT1	112.943
HNRNPA1	112.658
COPB2	112.263
ANAPC11	112.076
ATP5G2	111.687
42262	111.606
ELOVL5	111.58
CD164	111.484
ACVR2B	111.39
KARS	111.352
AP2S1	111.227
TMEM66	111.122
HNRNPA0	111.113
CSNK2A1P	111.044
CKB	110.842
HMGN4	110.808
UBE2V2	110.491
NOP56	110.413
SUMF2	110.345
BMP4	110.14
PAPSS1	110.086
C14orf166	109.979
H2AFX	109.962
ILF3	109.895
PDHB	109.581
PVRL2	109.545
LMAN1	109.165
GSTO1	108.561
SERF2,SERF2-C15ORF63	108.557
SSBP1	108.456
MEA1	108.447
BRK1	108.357
CLTC	108.351
CDC42	108.334
HSPE1	108.253
PAR-SN,SNORD107	108.155
KLHDC3	108.046
ACP1	107.891
MDH1	107.645
RAD23B	107.633
CDK1	107.626
ZIC3	107.566
PRPS1	107.561
GOLM1	107.536
PHF6	107.408
DCP2	107.398
BIRC5	107.289
UCHL1	107.242
ODC1	107.235
LOC388789	107.041
PSMA6	106.875
PHB	106.82
ATPIF1	106.551
TAF7	106.409
GPC4	106.285
GABARAPL1	106.256
BAX	106.131
FDFT1	106.042
SF3B14	106.026
IARS	106.003
NDUFB7	105.2
BEX4	105.03
MEX3C	104.765
ASNSD1	104.492
DDX24	104.408
TMEM88	104.4
DDX39B	103.981
KDELR1	103.831
IL13RA1	103.554
PDIA3	103.416
IMP3	103.374
PTK7	102.906
PSMD6	102.818
NME1	102.756
ARPP19	102.749
GLRX5	102.615
WDR1	102.458
NRAS	102.223
VDAC1	101.989
HDAC1	101.903
GOLPH3	101.841
ALDH2	101.525
CBX5	101.274
CBS	101.222
CENPV	101.037
TMEM123	100.998
TOMM7	100.756
YBX1	100.712
GGCT	100.656
CAPZA1	100.479
KDM1A	100.227
COL6A2	100.164
DDX5	100.142
ACAA2	100.109
UBE2C	100.047
TFAM	99.8501
TPM3	99.7351
QPRT	99.6506
ACAT2	99.5746
DNAJC8	99.5723
AHSA1	99.511
PHGDH	99.4347
COL18A1	99.2553
BOD1	98.8929
KPNA2	98.6165
MSH2	98.4809
PGM1	98.429
HDLBP	98.3133
VCAN	97.9845
TNPO1	97.9262
RBP1	97.8282
MID1IP1	97.6318
DSP	97.5923
PSIP1	97.4946
SRSF11	97.1943
SPINT2	97.1886
GNB4	97.1288
GMFB	96.9082
ARPC4,ARPC4-TTLL3	96.8633
COL1A2	96.7824
SMARCC1	96.6711
ZMAT2	96.6134
MGST1	96.563
VAMP8	96.5256
MYL4	96.3446
RPN2	96.2057
STT3B	96.0998
LARP7	96.0219
ATP1A1	95.8544
PTMS	95.8355
NR2F6	95.7491
FLNC	95.7199
TMEFF1	95.5273
PPP4R2	95.4525
SND1	95.4012
IRX3	95.3379
NUSAP1	95.213
SPRY2	95.1648
EIF3M	95.0731
PTTG1IP	95.0479
SEC61A1	94.7466
MMP2	94.744
THRAP3	94.6635
FAM60A	94.4988
C5orf13	94.3534
ATP6V1F	94.3197
TRIAP1	94.3195
AKIRIN1	94.2709
UNG	94.0767
TXNRD1	94.054
MCFD2	94.0424
SUMO2	93.8511
CNOT8	93.7897
FAM32A	93.5652
DLGAP5	93.0124
CCNA2	92.9307
EBP	92.6409
NOLC1	92.6
UBQLN1	92.2397
HMGCS1	92.1362
TMEM85	91.8277
MOBKL1B	91.8197
CGNL1	91.727
CENPW	91.4568
HN1L	91.3683
STOML2	91.331
EIF3I	91.2043
LAPTM4A	91.1694
HN1	91.1031
RG9MTD1	90.8439
CDH2	90.7265
LOC729082	90.6172
IDI1	90.5917
YKT6	90.5758
TMED3	90.5599
TOMM6	90.5245
LEPREL1	90.4408
DOK4	90.419
METTL9	90.3508
NUDT15	90.3299
PJA1	90.2916
UBE2E1	90.2
C10orf58	90.17
CIRBP	89.9534
RNU12	89.7156
UFC1	89.7013
TSPAN6	89.7001
GABARAP	89.6754
RRM1	89.6373
TARS	89.3237
ECHS1	89.1678
TXNIP	88.9665
KIAA0174	88.8339
ARCN1	88.8249
TRIB2	88.7903
SOX4	88.7837
SPTBN1	88.6592
LRRC59	88.5955
SERP1	88.5063
C11orf10	88.4675
STAG2	88.4058
HMGN3	88.2788
NPC2	88.2473
SUPT16H	88.0926
TNNT1	87.9947
DPYSL2	87.7865
JAG1	87.7644
CCNI	87.7557
HYOU1	87.6423
NAP1L4	87.6073
KIAA1191	87.5559
DHX9	87.5481
WTAP	87.544
MCM3	87.4375
PRCP	87.4068
BCCIP	87.3137
SMS	87.2436
SLC39A14	87.1835
PANK3	87.1647
NARS	87.0993
PSMD2	87.0844
C12orf35	87.0757
SCOC	86.6447
ATL2	86.6059
AMD1	86.5555
OAT	86.3552
CAP1	86.267
HMGCR	86.0318
OLFML3	85.9895
CLNS1A	85.8866
SMARCA1	85.835
PERP	85.7837
SARS	85.6621
PSMB3	85.6228
HTATSF1	85.4975
EIF4G1	85.4225
SEC61B	85.1042
CDC34	84.6626
ARF3	84.6002
PDGFRA	84.5997
SDCBP	84.5897
FGF13	84.5474
VCL	84.4742
LOC100507246	84.4494
ZNF207	84.3648
SLC3A2	84.0855
OS9	84.0486
GNL3	83.9747
PPP2R4	83.9059
LBH	83.9055
GLUD1	83.8799
C6orf62	83.5254
PJA2	83.5064
CCDC56	83.4944
SERINC1	83.2084
RPRD1A	83.1828
TMEM167A	83.064
PSMC3	82.9636
CENPH	82.9338
COTL1	82.879
CCDC23	82.7514
FDPS	82.6921
SNRPD3	82.6913
GLUD2	82.6849
PITHD1	82.6746
EEF1A1	82.6654
TMEM97	82.4032
UBA1	82.3613
CLDND1	82.3531
ETF1	82.3517
PPP4C	82.1698
PPIL1	82.1438
C22orf28	82.1311
PRKDC	81.9777
CALD1	81.9419
ATXN7L3B	81.8433
P4HA1	81.7802
DPPA4	81.6095
PKDCC	81.5814
MAPK6	81.5367
SALL4	81.4905
ARF5	81.4506
CYB5A	81.3563
IGFBP2	81.317
TBL1XR1	81.092
ARF4	81.0405
WDR6	80.8851
SDF4	80.858
S100A11	80.844
HMGA2	80.7844
ZCCHC3	80.5834
SHMT2	80.45
LAMC1	80.4021
PPPDE1	80.3646
EIF3D	80.3603
NDUFA4	80.3502
CSNK1A1	80.3396
ALDH1B1	80.2851
ANXA2	80.2527
AMOTL1	80.2208
DDX6	80.2199
MCM7	80.2058
DBN1	80.0611
CALM1	79.9973
FAM195B	79.9884
MYH10	79.9422
TMEM141	79.8169
BUB3	79.8158
MPZL1	79.7421
MYEOV2	79.7199
CRKL	79.7167
SP5	79.6002
CPD	79.53
TGFBR1	79.3566
YY1	79.3388
ATP5L	79.1367
DRG1	78.9378
NANS	78.8961
CORO1C	78.8636
MSX1	78.8472
MAGED1	78.8452
SEPW1	78.8428
POLR2H	78.7992
APH1A	78.6977
GHITM	78.6863
JUND	78.6175
ADAM10	78.4647
SSU72	78.2881
NDUFA12	78.1896
NDUFB8	78.1227
C7orf59	78.11
TSN	78.0185
RARS	77.712
COPB1	77.6504
CTNND1	77.4046
GART	77.2792
NHP2	77.2347
CUTA	77.0363
CDK2AP1	76.9552
POLR2B	76.8301
RBM12	76.8169
PGAM1	76.801
SLC38A1	76.5309
APOC1	76.5131
SDF2	76.4263
RAB18	76.2026
SNHG1	76.1953
ARPC2	76.1204
LSM2	75.9154
APRT	75.8806
CSE1L	75.8627
FADS2	75.8579
HSD17B10	75.6915
USP1	75.4993
GNAI3	75.4709
FKBP3	75.3543
OAZ2	75.3338
YPEL5	75.3199
CAPRIN1	75.2519
PIN1	75.2109
MEX3D	75.1103
DNAJB1	75.0909
YES1	75.0464
KDM5B	74.9049
RBBP7	74.8724
TIMM10	74.8022
TUFM	74.7469
BMP2	74.6576
LOC100507043	74.6369
MED28	74.3611
TM9SF3	74.3408
ITM2B	74.2529
AMOTL2	74.2393
AIF1L	74.2355
PFDN2	74.2339
PLEKHJ1	74.0984
PSMD8	74.0971
DDIT4	74.081
ICMT	74.0363
HSPH1	74.0325
NAA50	73.8962
H1F0	73.859
UBA2	73.8096
AHNAK	73.7812
CNOT7	73.7686
ARID3A	73.7653
ARL5A	73.707
SKP1	73.5779
GINS1	73.5646
RHOB	73.3329
CCDC124	73.1788
AP1S2	73.1565
FBLN1	73.126
KIF5B	73.1165
RAP2C	73.1067
CGGBP1	73.094
HNRNPM	73.0835
ACTR1A	72.9433
SERINC3	72.7987
RDX	72.7678
HMGB3	72.6969
NDUFA6	72.6578
HNRPDL	72.5115
RAB1A	72.4445
SRSF4	72.4238
LPCAT1	72.2911
ECHDC1	72.2254
CAPZA2	72.2147
CYP51A1	72.0851
HSPA13	72.0793
SFXN1	72.0601
SLC39A8	72.0445
FAM84B	72.0252
RAB9A	71.8984
ID2	71.6685
EIF4E2	71.6166
CHMP2A	71.6072
ATP1B3	71.5426
C20orf3	71.49
EIF5	71.3659
CRK	71.3621
CXXC5	71.2369
NDUFB10	71.2341
FIS1	71.163
AURKA	71.0931
SLC25A1	71.0655
PDK1	71.0506
C20orf24	70.9542
GNB2	70.9339
EMILIN2	70.9285
SDC4	70.8708
PPT1	70.8541
ATP5C1	70.7667
FNTA	70.73
PIGY	70.6305
42070	70.5764
SP3	70.501
C17orf61,C17orf61-PLSCR3	70.4696
SNRPC	70.4632
ISOC2	70.4532
ASNA1	70.3857
SOCS3	70.3708
NDUFB6	70.3255
FKBP4	70.2794
UBE2N	70.2672
POLR2D	70.2419
ARL5B	70.1617
YARS	70.1247
PGAM5	70.1053
METAP2	70.0285
ATP5E	70.0187
GNPNAT1	69.9892
MRFAP1L1	69.8659
TIMM8B	69.7978
SYNCRIP	69.7188
PSMD14	69.6713
ARPC1A	69.6052
PPA1	69.5276
NFE2L1	69.4392
NDUFA8	69.3762
FAM126A	69.288
CDC37	69.2402
SUB1	69.0298
C6orf125	68.9163
SUMO1P3	68.707
TMEM30A	68.5623
NUDT1	68.5504
PPP2R1A	68.3658
CHTOP	68.3426
CTSD	68.3228
SLC2A1	68.3031
DAZAP1	68.2687
UQCR10	68.2409
RABAC1	68.1886
ORC6	68.1225
TMEM98	68.0947
NUDCD2	68.0042
RDH11	67.9638
BCAP31	67.9171
SEPHS1	67.8776
EIF1	67.8043
MZT1	67.7407
MCM4	67.6729
IGF2BP1	67.5328
RNF5P1	67.4019
DDX18	67.3076
ATP5G3	67.1771
VPS29	67.1754
POLR2L	67.0308
ZWINT	67.0078
PHF23	66.9533
TAF1D	66.9352
LASP1	66.9258
LPHN2	66.9217
CNPY2	66.9152
CKAP2	66.7992
NUP43	66.7865
RAB1B	66.7125
RAB10	66.6891
HADHA	66.6542
SHISA5	66.6279
TCEAL4	66.6258
TBCB	66.5446
BLOC1S1	66.5417
SRSF5	66.5341
MTA2	66.5108
EWSR1	66.5085
TIMM17A	66.491
PPIA	66.4765
SQLE	66.4318
PSMD1	66.4258
DKK1	66.4248
ACTN1	66.3943
BASP1	66.2938
TAF13	66.2833
TXNDC12	66.1714
GLRX3	66.159
CCDC59	66.0969
PLEKHO1	66.0307
DYNC1H1	66.0202
PMF1	65.9233
POP7	65.9165
TROVE2	65.8436
ARF6	65.8157
C19orf53	65.795
POLR2K	65.7729
FKBP1A,FKBP1A-SDCBP2	65.7392
CETN3	65.7179
ITGB5	65.7036
YME1L1	65.5903
RBFOX2	65.5489
SMARCE1	65.5113
CDC123	65.4886
P2RY1	65.444
OLFM1	65.339
MFGE8	65.3153
EI24	65.234
HMMR	65.0816
CEBPZ	65.0714
UQCRC2	65.0482
WIBG	65.0422
GPBP1	65.0068
ST13	64.9185
IKBIP	64.8581
C19orf48	64.8301
TMEM9	64.8001
NDUFAB1	64.7975
SAP18	64.7947
DNAJA2	64.7877
ALKBH5	64.7643
C1orf31	64.6767
DNAJB11	64.6368
TSPAN3	64.6089
ARGLU1	64.5926
CCNB2	64.5912
MLF2	64.5408
AP1S1	64.5021
LRIG3	64.4932
C16orf88	64.4924
DGUOK	64.4691
BEX2	64.4189
CCDC167	64.4142
WDR82	64.3446
UBE3A	64.3397
TTC1	64.3334
ACIN1	64.2366
MKI67IP	64.2095
SIVA1	64.1911
LAMTOR1	64.1604
SPECC1	64.1048
TXNL4A	64.0657
ARL4C	63.9369
RRM2	63.8642
TM9SF2	63.6444
EIF4EBP1	63.6398
CYP26A1	63.6239
LHFPL2	63.6165
AKAP12	63.5673
BMPER	63.5613
RALY	63.4225
LSM14A	63.3801
CENPB	63.3087
PSMD3	63.269
PSMA1	63.2628
ST6GALNAC3	63.2566
FKBP10	63.2113
RPAIN	63.2072
CCNC	63.1379
ATP6V1A	63.1265
TMEM50A	63.0587
TMEM126B	63.0354
TOP2B	63.0123
LMAN2	62.9559
LAMB1	62.9187
ARMCX2	62.8861
HIF1A	62.8788
RRP36	62.8467
CSRP2	62.7945
REST	62.6119
GFPT1	62.5465
LBR	62.4751
BCAS2	62.4511
PMAIP1	62.4421
POLR2C	62.4384
L1TD1	62.3577
CCDC117	62.2698
FAM136A	62.2434
MCM2	62.1437
EZR	62.1425
PXDN	62.0931
ZNF664	62.0826
LSM1	62.0634
ZNF121	62.035
EXTL2	62.0146
CENPF	61.9501
AEN	61.9112
F11R	61.8587
MDM2	61.7163
BZW2	61.5478
CBFB	61.5288
U2AF2	61.5065
SLIRP	61.4623
ZNHIT3	61.4503
TMEM59	61.4223
EIF3K	61.3527
KIAA1462	61.3024
C11orf31	61.2995
PRPF8	61.2919
CHP	61.2443
EID2	61.1791
TMEM14C	61.1578
GPX8	61.1507
NUP54	61.1176
PRKCSH	61.0958
RAC1	61.086
MIB1	60.964
UFM1	60.9306
HMGB1	60.88
TMEM14B	60.8526
C19orf79	60.8477
UQCR11	60.7753
FAM96A	60.7227
PTRH2	60.5858
BUD31	60.576
KLHL4	60.5685
DR1	60.4196
ZFP42	60.3599
DKK3	60.2625
PSMG1	60.2384
ART5	60.229
MBD3	60.1842
DPY30	60.1684
LOC286467	60.121
AGPAT5	60.1132
MDH2	60.0764
PTRHD1	60.0156
RBM4	60.0126
SFRP5	59.998
PMP22	59.9383
TIMM23	59.9285
KIF20A	59.8874
WNT5A	59.8556
EIF4H	59.7879
EPCAM	59.7863
LIX1	59.7797
PTPN11	59.7469
COX11	59.6762
SRPK1	59.6662
KLHL23,PHOSPHO2-KLHL23	59.6614
MEST	59.5597
ATP6AP2	59.5542
SOD2	59.5459
VMA21	59.4144
STRA13	59.2632
C11orf58	59.2463
IP6K2	59.2356
ATP6V0E1	59.2316
SKIL	59.1913
H2AFY	59.0987
PHPT1	59.0966
HYAL2	59.0695
DARS	59.0662
RMND5A	59.0116
NPTN	58.958
HNRNPUL1	58.7317
NDNL2	58.7088
TYMS	58.6999
FOPNL	58.6757
DNMT3B	58.6582
DUSP5	58.6491
PTPN13	58.6126
CELF1	58.5785
PPAT	58.5328
LYPLA1	58.497
SUPT4H1	58.4618
PPP1R14B	58.3517
CLDN6	58.2945
CST3	58.2385
ATP5J	58.1821
BZW1	58.1745
NSA2	58.1501
RABGGTB	58.0386
C7orf11	57.9793
SCAND1	57.979
HAT1	57.9313
RAB20	57.9312
RAB11A	57.9221
THUMPD1	57.9155
MZT2B	57.8404
UTP18	57.8232
TEAD2	57.8166
CHMP4B	57.7645
CHD4	57.7312
ADIPOR1	57.6878
LOC401397	57.6575
SNAP23	57.6482
ROD1	57.6075
EEF1E1,EEF1E1-MUTED	57.5543
GSR	57.5457
NDUFB4	57.4696
CNIH	57.4695
B4GALT2	57.4404
ACBD3	57.2149
CCND1	57.2004
MIS18A	57.1891
NXN	57.1819
NDUFA5	57.0743
TMEM219	57.05
PARP1	57.0126
TPX2	56.9977
UBA52	56.959
CTSL2	56.9529
ENOPH1	56.9296
CARHSP1	56.9169
PSMA3	56.8909
NR6A1	56.7616
N4BP2L2	56.7447
YTHDF2	56.6698
EGLN2	56.6597
RNPS1	56.645
DENR	56.6195
C7orf44	56.5531
TSPYL1	56.5489
CAMLG	56.5388
FBXO5	56.4994
CETN2	56.4904
CYBA	56.4581
SETD3	56.4001
JAM3	56.3959
PLDN	56.3643
AMIGO2	56.3377
TRAPPC3	56.1949
UST	56.1865
C14orf129	56.1646
NRIP1	56.1614
PFDN4	56.1575
ZNF24	56.1404
NUDC	56.1207
SGK196	56.0953
RCC1	56.0762
LDB2	55.9825
ADNP2	55.9587
DYRK1A	55.9306
SF3B2	55.9213
C12orf44	55.9189
CKAP5	55.8983
C21orf33	55.884
ATP2A2	55.8804
GTF2F2	55.8782
ISYNA1	55.8542
AAMP	55.8529
SALL1	55.7937
NDUFS4	55.7916
RBMX2	55.7805
ZRANB2	55.7476
ARPC3	55.7431
ANLN	55.7226
TRIM59	55.6164
EIF4A3	55.591
MLLT11	55.5617
RBM39	55.5505
DYNLRB1	55.5091
AFG3L2	55.5066
CASP3	55.5038
DSG2	55.4401
RMI2	55.4263
SRSF6	55.3154
SSRP1	55.31
ATP5EP2	55.3045
USO1	55.2872
POLDIP3	55.2838
CSDA	55.2149
GAS5	55.1838
ZDHHC20	55.1748
SHC1	55.0805
LARS	54.9637
THAP11	54.9547
MPG	54.9194
PIH1D1	54.9179
RNF145	54.8324
NUCB1	54.7803
TMEM170A	54.7198
NUFIP2	54.6909
PRKD3	54.6579
UBFD1	54.6085
TRAPPC5	54.5889
GCNT2	54.5851
TMEM93	54.5297
TSNAX,TSNAX-DISC1	54.4576
WDR43	54.4331
SLC16A3	54.4025
SS18	54.3878
PPID	54.3626
PPIG	54.3596
GADD45GIP1	54.3083
PPP1R3B	54.3013
IER5	54.286
PKIG	54.27
VRTN	54.2632
GLOD4	54.2621
VPS35	54.2128
MGEA5	54.2062
API5	54.1593
PSMD13	54.1234
C4orf52	54.0696
ARL6IP4	54.043
TNFRSF10B	54.0333
GABARAPL2	53.9555
PLEKHB2	53.8755
EFNB1	53.8644
TBRG4	53.8508
EIF3G	53.819
TWSG1	53.816
HSD17B4	53.8061
NTPCR	53.7455
GMPS	53.7219
ATP5F1	53.7163
NDUFS1	53.7162
SNRPB2	53.7067
CSNK2A1	53.6527
CCDC90B	53.6442
C15orf23	53.5584
NIPA2	53.5336
RBM3	53.4801
SLBP	53.4767
SENP3,SENP3-EIF4A1	53.4733
LIN7C	53.468
SPCS1	53.433
POLR3D	53.4326
NDN	53.4244
OCIAD1	53.4186
NET1	53.3833
PPP2CB	53.3768
UGP2	53.3678
HSD17B12	53.3606
TIMMDC1	53.3283
ADAR	53.252
XPOT	53.239
NAA15	53.2388
DNTTIP2	53.2271
RBM14-RBM4	53.2241
WDR45L	53.1943
SLC20A1	53.1416
SHISA2	53.0796
SMAD5	53.0446
PRELID1	53.0432
PPP1R8	53.0137
TP53	52.9844
BACH1	52.9728
FTSJ2	52.9318
PBX2	52.8868
MOGS	52.8841
COL5A2	52.8537
CEP57	52.8294
SEPHS2	52.8161
CD2BP2	52.7944
CBX2	52.7369
ACSL3	52.7275
GOT2	52.7251
DDX23	52.7174
PNN	52.7114
PELI1	52.679
UNC119B	52.6593
ADAMTS1	52.616
GLT25D1	52.5863
CCDC72	52.5819
CERS2	52.4847
MAP1B	52.47
TEX10	52.4259
CHCHD3	52.3704
CD151	52.3238
SYPL1	52.2874
EPB41L2	52.2417
TRA2B	52.2274
NDUFA7	52.2132
GPBP1L1	52.1342
PNRC1	52.1142
SMC3	52.0905
PPIL3	52.0662
SDC2	51.9889
RSRC2	51.8564
PAPOLA	51.7757
AARS	51.7743
MGAT1	51.7399
CTTN	51.7356
SHFM1	51.7345
ZFAND6	51.7321
PDAP1	51.7276
STT3A	51.6564
PUF60	51.6378
KDELR2	51.6137
C2orf28	51.5998
TDGF1	51.586
PRKRA	51.5808
VPS25	51.5398
C9orf86	51.5391
SCP2	51.4417
ZNHIT1	51.4334
PHF3	51.4219
MGAT2	51.3903
ISG15	51.2981
RBM15B	51.2023
AKR1A1	51.1695
CEBPG	51.08
HAUS2	51.0554
SNRPD1	51.0147
CDC5L	51.0084
MIS18BP1	51.0009
AIMP2	50.9754
IARS2	50.9541
PYCR1	50.9375
ARPC5L	50.9043
ARMC1	50.9038
PPP1R15B	50.8961
BABAM1	50.8477
COMMD4	50.7914
MAGT1	50.7807
RGS5	50.7745
UBE2K	50.7717
FUBP1	50.7345
SC5DL	50.7159
COPE	50.6765
IPO7	50.6672
C6orf211	50.6603
CCDC47	50.6393
ASS1	50.617
DNAJC14	50.5766
C19orf50	50.4788
ZNF644	50.438
CAPNS1	50.409
EIF2S1	50.2697
POLE3	50.2583
RAP2B	50.244
RAB31	50.2314
KBTBD2	50.2272
WARS	50.2261
C12orf23	50.193
STARD4	50.1686
C16orf87	50.1634
PRKCI	50.1222
POLR3K	50.1185
ISCU	50.116
HIAT1	50.1141
SLC25A13	50.0719
CDCA5	50.0531
FAM49B	50.022
DAXX	49.969
MCM6	49.9581
TAX1BP1	49.9578
RSL1D1	49.9172
ACYP1	49.912
COX6C	49.8588
ETNK1	49.8553
ORMDL3	49.8403
NEU1	49.8092
UQCRC1	49.6938
EPHA2	49.6811
PSMD4	49.6328
ARIH2	49.6316
LOC649395	49.6203
SERPINB9	49.6171
CD320	49.6088
COX5A	49.5389
PCYOX1	49.485
ZCCHC17	49.4324
PSMD12	49.4157
C12orf62	49.4124
UGDH	49.407
RARRES2	49.3674
DDX47	49.3646
SLC7A5	49.3495
LGR4	49.3444
LZTS2	49.3184
SIGMAR1	49.3126
SPAG7	49.2328
CD59	49.2287
SERTAD3	49.2167
PAWR	49.2101
USP5	49.1477
GSN	49.1477
FBLN2	49.1417
TAF11	49.1248
ETFB	49.1102
C6orf130	49.0291
PTPRG	49.0248
ROR2	48.9938
CYC1	48.9873
RUVBL1	48.9842
ACSL4	48.9755
PIP4K2B	48.9562
VPS72	48.9471
MORF4L1	48.9223
SDHD	48.9148
SLMO2,SLMO2-ATP5E	48.8623
ZC3H15	48.841
RAB34	48.7913
RNF11	48.784
TWIST1	48.7794
PQBP1	48.7751
FAM83D	48.7614
SLC25A24	48.679
TRAM1	48.6599
GABRB3	48.5527
TCF20	48.5342
UBE2G1	48.4952
TRIM24	48.4445
NCRNA00219	48.4048
SMARCA5	48.3578
WHSC1	48.3283
NOP58	48.3241
COPG	48.2673
BCLAF1	48.2596
ABI2	48.2596
USP33	48.2422
PPP6R3	48.2347
PLD3	48.1991
ZNF428	48.1932
ENAH	48.1868
DCAF13	48.1659
CPSF2	48.1315
GRB2	48.0985
DSC2	48.0166
FBXL19	47.9897
GEMIN6	47.987
COPA	47.9804
C5orf15	47.9642
BCL2L2-PABPN1	47.938
IMMT	47.9043
ZNF281	47.8854
AIP	47.8807
IGFBP4	47.8748
TDP2	47.8706
FAM20B	47.7726
BRIX1	47.6996
AKT1	47.6099
IMPAD1	47.5778
ARHGAP5	47.5558
JARID2	47.5445
TMEM47	47.5224
CMAS	47.5115
EML4	47.4735
C20orf43	47.4691
ATP6V1E1	47.4452
UBE2I	47.3622
FASN	47.3576
ALDH18A1	47.3484
CDC20	47.3308
BAG6	47.3183
RCN1	47.2923
DYRK2	47.2226
SNW1	47.1765
ORC2	47.1737
DYNC1LI2	47.1682
C15orf24	47.1475
MAK16	47.1057
C3orf37	47.1011
VKORC1	47.0763
TXNL1	47.0602
SPIN1	47.0581
EXOC4	47.0259
CYB5B	47.0217
CTSB	47.0047
EXT1	46.9648
C5orf43	46.9392
HDGFRP2	46.9098
LEPROTL1	46.8897
GRPEL1	46.8876
RBBP4	46.8658
CUL4A	46.8179
C1orf144	46.8073
LSMD1	46.7834
H2AFV	46.695
USP11	46.6785
SPG21	46.6552
CACYBP	46.6339
LY6E	46.4795
C9orf16	46.4584
SEMA4C	46.4446
HELLS	46.4403
NDUFB1	46.4238
RYK	46.412
CACHD1	46.4044
HNRNPD	46.3849
C17orf79	46.3676
SELK	46.3309
DCTN2	46.3037
FH	46.2726
C11orf57	46.2469
SNHG3	46.2319
KIF22	46.2023
GOLT1B	46.148
SMAD4	46.1432
RNF7	46.0982
C16orf42	46.0868
CDC7	46.0468
MIS12	46.041
FEM1B	46.0047
IGBP1	46.0004
MYCN	45.9949
PNP	45.9807
PTK2	45.9754
DIABLO	45.9589
AP2B1	45.9462
EEF1B2	45.9332
IFI27L2	45.8896
WDFY1	45.8836
AES	45.8634
WNT8A	45.8596
GADD45A	45.8541
SUMO3	45.8513
NRP1	45.8302
CNPY3	45.823
SPINT1	45.8015
C14orf119	45.7871
CHCHD1	45.786
HECTD1	45.7559
PUM1	45.7229
CTNNAL1	45.7067
FXR1	45.7053
ISCA2	45.6833
SCO1	45.6706
DCBLD2	45.6564
RNF19A	45.6132
SAMD3	45.5999
RALA	45.5874
STARD3NL	45.5673
FAM168B	45.509
NRP2	45.5003
LAMTOR2	45.4897
PAFAH1B1	45.4431
IL17RD	45.4356
SSNA1	45.4341
CDKN1B	45.42
PSMG2	45.413
NAP1L3	45.4062
CD276	45.3665
CXADR	45.3351
ZMPSTE24	45.32
C1orf122	45.3156
COPZ1	45.301
FAM96B	45.2777
ZNF638	45.2607
ZNF608	45.2517
ANKRD10	45.2443
CNIH4	45.2411
ZDHHC7	45.2388
LRPPRC	45.2321
MFAP1	45.2288
PSMC4	45.2006
ATP13A3	45.1543
ADRM1	45.1472
CHEK1	45.1287
EIF6	45.1063
CDYL	45.0959
DDX50	45.0428
PHLDA3	45.036
C1GALT1	45.0269
FBXL5	44.967
CREG1	44.9541
GMPR2	44.947
FTH1	44.8782
DNAJC10	44.8717
C6orf106	44.8409
SIAH1	44.8333
C22orf13	44.8205
BTG3	44.8112
JUB	44.7977
LRRC47	44.7267
GMNN	44.6806
CDCA4	44.6632
TSC22D3	44.6128
RRM2B	44.6123
EXTL3	44.5757
SKA2	44.5702
NCKAP1	44.5233
RACGAP1	44.491
HIGD2A	44.4362
EDARADD	44.4349
NT5DC2	44.4234
NDUFS3	44.4226
CLDN12	44.4009
PPP3R1	44.3797
COPS3	44.3354
SEC23A	44.3047
SLC7A2	44.266
UBE2S	44.2657
BAG4	44.2622
RANBP2	44.2481
LOC144438	44.2125
CLINT1	44.1884
RBM34	44.1747
C16orf80	44.1563
SP1	44.1105
SKP2	44.0566
ARG2	44.0373
BNIP3L	44.0319
COL5A1	44.0295
LIFR	44.0105
PFDN6	43.9889
SELS	43.966
TMED4	43.9251
CCDC43	43.916
MAP2K2	43.8696
ATP6V1D	43.8685
NUP62	43.8592
GRPEL2	43.8297
CDKN3	43.827
CAPZB	43.793
M6PR	43.7905
FAT1	43.7885
BRD2	43.7885
TOR1AIP2	43.7883
CD81	43.783
CEPT1	43.7757
ERGIC3	43.7751
IER2	43.7662
TNPO3	43.7622
ADSL	43.7399
C11orf84	43.7111
TMEM203	43.6928
BAG2	43.6903
SMARCB1	43.6333
PDCD6	43.6102
HEBP2	43.6058
LRRC8A	43.5961
EFNB2	43.5819
USP9X	43.5709
UBE2H	43.5544
TPRKB	43.5438
C14orf109	43.5118
EXOSC2	43.4792
THAP4	43.4787
EIF2S2	43.4499
NUP153	43.4421
XIAP	43.4312
MAT2B	43.4187
SIPA1L2	43.4096
C16orf72	43.3672
EXOSC6	43.3523
GGPS1	43.32
SMEK1	43.3102
RNF34	43.2965
MYO1B	43.293
ZBTB10	43.2741
C8orf33	43.254
PDCD10	43.2498
KRAS	43.2391
FAM64A	43.2355
ATXN7L3	43.2206
MAP4K4	43.2049
IRF3	43.2011
KTN1	43.1898
TIMM13	43.178
LUC7L2	43.1753
UBXN4	43.1622
SCRN1	43.1248
MYL6B	43.1176
TMSB15B	43.1122
SAP30	43.0933
EXOSC7	43.0284
UROD	43.0133
TOMM70A	43.0075
HK1	42.9733
MDFI	42.9334
CCDC34	42.87
EPRS	42.8556
RIF1	42.8444
EIF4EBP2	42.8413
ARHGAP35	42.838
FADD	42.8354
GARS	42.7984
TALDO1	42.7454
MID1	42.7444
ZNF770	42.7443
SGOL2	42.7334
TJP1	42.6982
SS18L2	42.6899
CST1	42.679
ERLIN2	42.6768
SMAD6	42.672
RPSA	42.6598
METTL11A	42.6486
LSM6	42.6015
C19orf56	42.6009
NT5C3L	42.5795
SNRPA	42.569
TCEB2	42.5621
ST6GAL1	42.5619
ATP6V0B	42.5422
ABCE1	42.5371
BNIP2	42.5125
KPNA6	42.4858
SOX11	42.4733
TNNC1	42.4711
UBE2D2	42.4666
TPD52L2	42.462
FCF1	42.4381
EPT1	42.4192
WRB	42.4049
EXOSC3	42.3755
HAUS4	42.373
EPHB4	42.354
KIFC1	42.3357
CDK6	42.287
AP3B1	42.2748
CAB39	42.2193
SRP19	42.192
THBS1	42.1758
COL13A1	42.1693
YIPF5	42.1622
QSOX1	42.1586
C19orf10	42.1073
SH3BP4	42.0755
ALDH9A1	42.0746
IFNGR1	42.0663
AMZ2	42.0423
TBL2	42.0366
FGFR1	42.0224
SKIV2L2	42.0185
MTFR1	42.0059
SARNP	42.0016
NEK2	42.0009
FAM171A1	41.9901
IDH3B	41.9501
UBTD2	41.8103
RPA2	41.7948
BUB1	41.758
WEE1	41.7425
UBE2V1	41.739
C16orf53	41.7365
ARFIP1	41.7278
CSNK1E	41.6883
TMOD3	41.6522
DKC1	41.6463
IGF2R	41.6225
NSD1	41.6149
SCARB2	41.6091
TFG	41.6072
LEFTY2	41.5998
SUCLA2	41.5588
BTBD1	41.5421
HSDL1	41.5332
FBXO30	41.5305
C19orf2	41.5189
CNOT2	41.5141
NIF3L1	41.486
ATAD1	41.4849
EDNRB	41.4838
PKIB	41.4685
PRC1	41.4647
42254	41.4504
GDI1	41.4495
PLOD1	41.4416
SMC4	41.4261
AASDHPPT	41.3591
NIP7	41.3091
VTA1	41.2912
UBE2MP1	41.2465
RBM15	41.2317
SPTLC1	41.1953
KIAA1967	41.1922
SUV39H2	41.1886
TTC9C	41.1616
RB1CC1	41.1363
SERINC5	41.1333
ARHGDIA	41.12
TMX1	41.0977
OPA1	41.0596
TK1	41.031
ACTA2	41.0173
KIF11	40.9841
CERK	40.9763
CA2	40.9747
PFDN1	40.9557
PTBP2	40.9462
NCAPD2	40.9452
LOC723972	40.944
CYYR1	40.9191
NDUFA1	40.8584
FAM129B	40.8224
LARP1	40.8162
LRRC41	40.8083
SF3B3	40.785
PCMT1	40.7613
STK24	40.7095
LTA4H	40.6987
DRAP1	40.6636
FLNB	40.6599
RRAGA	40.6595
SRP72	40.6531
GNA13	40.6513
PEX19	40.6442
HJURP	40.6428
E2F5	40.6381
DLC1	40.6275
CCDC58	40.6141
PPP2R5C	40.6087
STAU1	40.5961
YTHDF3	40.5945
RNASEK,RNASEK-C17ORF49	40.5645
NUDT3	40.5573
EFHA1	40.5543
NRBP1	40.5155
BAZ1B	40.4994
PTPRS	40.4968
FAM176B	40.4897
COPS2	40.4758
DPM3	40.4664
ARMCX3	40.4652
KIAA0391	40.4507
LRRFIP1	40.4422
GEMIN4	40.429
MKRN1	40.4188
BAP1	40.4129
PTS	40.3985
TOPORS	40.3634
C19orf63	40.3576
RDBP	40.3297
ZNF451	40.3187
ESCO1	40.3161
XRN2	40.2948
SRP54	40.2834
CTDSP2	40.2746
LOC100506548	40.2393
GTF3A	40.2361
PA2G4	40.2333
ARHGAP11A	40.23
ZCCHC9	40.2097
PPM1B	40.1425
TAX1BP3	40.1371
ADPGK	40.1264
BUB1B	40.0619
ELOVL6	40.0582
VPS33A	40.0537
PGM3	40.0285
RBM27	40.0165
CEP55	40.0083
GUK1	40.0082
MTAP	39.997
TSR2	39.9957
ANAPC13	39.9927
UBE2T	39.9602
MTF2	39.932
MOSPD1	39.9223
SON	39.9191
ALDH16A1	39.9182
PLK2	39.8998
MAP2K1	39.8837
ABL1	39.8757
TNFRSF11B	39.8582
S100A10	39.8554
BANF1	39.8362
RBM23	39.7771
TNKS2	39.7617
CCDC99	39.7614
NECAP2	39.7491
TXN2	39.7487
CRMP1	39.6642
WAPAL	39.6193
TMEM101	39.6052
CYB5D1	39.6047
SREBF2	39.57
HNRNPA3	39.5529
MAN2A1	39.5397
OSBPL9	39.5278
RRP1B	39.5186
DCTD	39.5084
GPI	39.5081
ALKBH7	39.4856
MED4	39.4427
TMEM147	39.4424
NDUFA2	39.4409
HRSP12	39.4294
DTD1	39.4272
SEPP1	39.3953
TMEM165	39.3908
[truncated: 19,531 more rows]
